# Supplementary material for: Altered Expression of Zonula occludens-1 Affects Cardiac Na+ Channels and Increases Susceptibility to Ventricular Arrhythmias
Source: Cells. 2022 Feb 14;11(4):665. doi: 10.3390/cells11040665 (PMC8870063; doi:10.3390/cells11040665)
Supplement: Supplementary file 1 [file cells-11-00665-s001.zip]

Archive with 1 entries (1 files):
- cells-1568885-supplementary.pdf
